# Supplementary material for: Discordance of PIK3CA and TP53 mutations between breast cancer brain metastases and matched primary tumors
Source: Sci Rep. 2021 Dec 7;11:23548. doi: 10.1038/s41598-021-02903-x (PMC8651781; doi:10.1038/s41598-021-02903-x)
Supplement: Supplementary file 1 — Supplementary Table S1. [file 41598_2021_2903_MOESM1_ESM.xlsx]

## Sheet: Blad1
Discordance of PIK3CA and TP53 mutations between breast cancer brain metastases and matched primary tumors
Anna Thulin, Carola Andersson, Elisabeth Werner Rönnerman, Shahin De Lara, Chaido Chamalidou, Arnd Schoenfeld, Anikó Kovács, Henrik Fagman, Fredrik Enlund, and Barbro K. Linderholm
All pathogenic mutations found in the primary tumors and brain metastases as well as immunohistochemical subtype of breast cancer
		1			2			3			4
Patient ID	BC Sub group	Gene	Protein	Coding DNA	Gene	Protein	Coding DNA	Gene	Protein	Coding DNA	Gene	Protein	Coding DNA
P64	LumB	PIK3CA	A694S	2080G>T	HRAS	G13R	37G>C	HRAS	G12D	35G>A
M64	LumB	PIK3CA	A694S	2080G>T	PIK3CA	N1044K	3132T>G	HRAS	G12D	35G>A	CDKN2A	A102T	304G>A
P155	LumA	PTPN11	R498W	1492C>T
M155	LumB	PTPN11	R498W	1492C>T
P177	LumB	PIK3CA	H1047L	3140A>T	CDKN2A	E120*	358G>T
M177	LumB	PIK3CA	H1047L	3140A>T	TP53	S227*	679_722del44
P42	LumA	PIK3CA	H1047R	3140A>G	TP53	H193P	578A>C
M42	LumB	PIK3CA	H1047R	3140A>G	TP53	H193P	578A>C
P49	LumB	TP53	R337L	1010G>T	PIK3CA	H1047R	3140A>G
M49	LumB	TP53	R337L	1010G>T	PIK3CA	H1047R	3140A>G
P97	LumA	TP53	R181H	542G>A
M97	LumB	TP53	R181H	542G>A
M134	LumB	PIK3CA	H1047L	3140A>T
P119	TNBC	PIK3CA	E542K	1624G>A
M119	TNBC	PIK3CA	E542K	1624G>A
P149	TNBC	EGFR	T594N	1781C>A	TP53	H193R	578A>G
M149	TNBC	EGFR	T594N	1781C>A	TP53	H193R	578A>G
P189	TNBC	TP53	M237I	711G>A
M189	TNBC	TP53	M237I	711G>A
P191	TNBC
M191	TNBC	PTEN	E242*	720_721T	TP53	P151H	452C>A	TP53	R213*	637C>T
P50	TNBC	PIK3CA	H1047L	3140A>T
M50	TNBC	PIK3CA	H1047L	3140A>T	TP53	R110L	329G>T
P56	TNBC	MET	E168D	504G>T
M56	TNBC	MET	E168D	504G>T
P70	TNBC	RB1	R556*	1666C>T	TP53	I251S	752T>G
M70	TNBC	RB1	R556*	1666C>T	TP53	I251S	752T>G
P75	TNBC	TP53	P98fs	293delC
M75	TNBC	TP53	P98fs	293delC
P78	TNBC	TP53	L206fs	617delT
M78	TNBC	TP53	L206fs	617delT
P123	TNBC	PIK3CA	R108H	323G>A	ABL1	K266R	797A>G	TP53	R248W	742C>T
M123	TNBC	PIK3CA	R108H	323G>A	ABL1	K266R	797A>G	TP53	R248W	742C>T
P143	TNBC	TP53	Y107*	321C>A
M143	TNBC	TP53	Y107*	321C>A
P65	TNBC	TP53	S241F	722C>T
M65	TNBC	TP53	S241F	722C>T
P166	TNBC	PIK3CA	N345K	1035T>A
M39	TNBC	EGFR	E282K	844G>A	KRAS	G12V	35G>T	IDH	R140Q	419G>A	TP53	Q165*	493C>T
P55	TNBC	EGFR	K716N	2148A>T	KRAS	G12C	34G>T
P40	LumA	PIK3CA	H1047R	3140A>G	APC	E1317Q	3949G>C
M169	TNBC	PTEN	E18fs	49_50insA
M198	TNBC	TP53	G245C	733G>T
M7	TNBC	PIK3CA	E545K	1633G>A
M121	TNBC	PIK3CA	A1066T	3196G>A	TP53	R248Q	743G>A	RB1	P357L	1070C>T
P71	HER2+/HR+	TP53	R273C	817C>T
M71	HER2+/HR-	TP53	R273C	817C>T
P186	HER2+/HR-	TP53	E271K	811G>A
P190	HER2+/HR-	TP53	H296*	885_886insT
M190	HER2+/HR-	TP53	H296*	885_886insT
P142	HER2+/HR+	TP53	M237K	710T>A
M142	HER2+/HR-	TP53	M237K	710T>A	PIK3CA	D1029H	3085G>C
P138	HER2+/HR+	TP53	C275Y	824G>A
M138	HER2+/HR+	TP53	C275Y	824G>A
P150	HER2+/HR-	CDH1	N405fs	1207_1208insC	TP53	R248Q	743G>A
M150	HER2+/HR-	CDH1	N405fs	1207_1208insC	TP53	R248Q	743G>A
P194	HER2+/HR+	PIK3CA	H1047R	3140A>G
M194	HER2+/HR+	PIK3CA	H1047R	3140A>G
P30	HER2+/HR-	ATM	G3023V	9068G>T	TP53	R248Q	743G>A
P85	HER2+/HR+	TP53	Y163C	488A>G
M124	HER2+/HR-	EGFR	A822T	2464G>A	TP53	T231fs	690_691insC
M118	HER2+/HR-	TP53	P177R	530C>G
M84	HER2+/HR-	TP53	C135Y	404G>A
M90	HER2+/HR-	PIK3CA	E545K	1633G>A
